# Supplementary material for: Comfortable Flower Electrodes for Dry EEG in Epilepsy and Clinical Neurophysiology Diagnostics
Source: Sensors (Basel). 2026 Mar 31;26(7):2146. doi: 10.3390/s26072146 (PMC13074899; doi:10.3390/s26072146)
Supplement: Supplementary file 1 [file sensors-26-02146-s001.zip]

Archive with 1 entries (1 files):
- sensors-4165260-supplementary.pdf
